# Supplementary material for: Integration of QTL Mapping and Gene Fishing Techniques to Dissect the Multi-Main Stem Trait in Rapeseed (Brassica napus L.)
Source: Front Plant Sci. 2019 Sep 20;10:1152. doi: 10.3389/fpls.2019.01152 (PMC6764107; doi:10.3389/fpls.2019.01152)
Supplement: Supplementary file 9 [file Table_1.xlsx]

## Sheet: Table S1
Table S1 Sequences of forward and reverse primers using real time PCR analysis
Gene	Forward primer	Reverse primer
Actin	CCCTGGAATTGCTGACCGTA	TGGAAAGTGCTGAGGGATGC3
RPT2A	CAGGGTGTTTGAGGTTTC	CTTAGCTTGTCGGTTGTG
HLR	AAACCTGATGGTGGAGATAAG	TAACCGGAGCTTACACTTAG
LRR-RLK	GAAACTGGACAGTGATTAGCA	GCAATCGTCGCCCATTTATT
CRK	GCAGACCCAGCGGAGGATACATT	TCCACCCATTCGGGAGCAAAC
AGL79	GCAGACCCAGCGGAGGATACATT	TCCACCCATTCGGGAGCAAAC
TCTP	ACAAACCGTTCAGGCATTCACTCG	CTCTGCTTCAGTTGCCCACCA
