# Supplementary material for: Integration of QTL Mapping and Gene Fishing Techniques to Dissect the Multi-Main Stem Trait in Rapeseed (Brassica napus L.)
Source: Front Plant Sci. 2019 Sep 20;10:1152. doi: 10.3389/fpls.2019.01152 (PMC6764107; doi:10.3389/fpls.2019.01152)
Supplement: Supplementary file 10 [file Table_2.xlsx]

## Sheet: Table S2
	Table S2 The calculation of broad-sense heritability (h2) for MMS in Yangling and Wuhan, respectively
	Location	Yangling
	Environment	n	2
	Replication	r	2
	Population		348
		DF	SS	Mean Square	F value	Pr>F	б2	h2
	Genetype	347	25.2901	0.072882	3.62291	＜0.0001	0.0113432	0.62255
	Environment	1	0.0266779	0.0266779	1.32614	＜0.0001
	G×E	347	9.54573	0.0275093	1.36747	＜0.0001	0.00369618
	Error	696	14.0014	0.020117			0.020117
	Location	Wuhan
	Environment	n	2
	Replication	r	2
	Population		348
		DF	SS	Mean Square	F value	Pr>F	б2	h2
	Genetype	347	26.8904	0.0774939	53.7352	＜0.0001	0.013606	0.702301
	Environment	1	0.561912	0.561912	389.637	＜0.0001
	G×E	347	8.00525	0.0230699	15.9969	＜0.0001	0.0108139
	Error	696	1.00373	0.00144214			0.00144214
	Note: The formula was h2= б2g /( б2g + б2ge /n+ б2e/nr) × 100%, б2g is the variance among DH lines, б2ge is the interaction variance of the genotype with environment, б2e is the error variance, n is the number of environments and r is the number of replications.
