# Supplementary material for: Integration of QTL Mapping and Gene Fishing Techniques to Dissect the Multi-Main Stem Trait in Rapeseed (Brassica napus L.)
Source: Front Plant Sci. 2019 Sep 20;10:1152. doi: 10.3389/fpls.2019.01152 (PMC6764107; doi:10.3389/fpls.2019.01152)
Supplement: Supplementary file 12 [file Table_4.xlsx]

## Sheet: Table S4
	Table S4 The epistatic loci for MMS in KN DH population
	Epistasis_i	Chr._i	Position_i (cM)	Add_i	Marker interval_i	QTL name	CIs	Epistasis_j	Chr._j	Position_j (cM)	Add_j	Marker interval_j	QTL name	CIs	LOD	PV (%)	Add by Add	Env.
	EpMMS.A1-10	A01	10	0.1827	Bn-A01-p1606312~Bn-A01-p1548460			EpMMS.A8-115	A08	115	-0.1905	Bn-A08-p20855631~Bn-A04-p3923982			10.9388	3.6609	-0.1862	14WH
	EpMMS.A1-15	A01	15	0.0488	Bn-A01-p2121224~Bn-A01-p3111607			EpMMS.C3-85	C03	85	-0.0305	Bs_16352_1-p1164525~Bs_16352_1-p1364475			5.7131	8.9116	-0.0839	14YL
	EpMMS.A1-45	A01	45	-0.1974	Bn-A01-p7588413~Bn-A01-p7717618			EpMMS.A1-50	A01	50	0.2054	BRAS041~Bn-A01-p8450346			13.0897	4.1067	-0.1916	14WH
	EpMMS.A2-60	A02	60	-0.1398	Bn-A02-p9415380~Bn-A02-p9506103			EpMMS.C3-65	C03	65	-0.1274	Bs_16142_1-p714716~HAU99c	cqMMS.C3-5	64.20-66.30	8.5737	3.5664	0.1274	14WH
	EpMMS.A2-95	A02	95	0.1622	B059L17~Bn-A02-p23685036			EpMMS.A2-100	A02	100	-0.1642	Bn-A02-p24878657~Bn-A02-p23454935			12.5651	10.5632	-0.1626	15WH
	EpMMS.A2-100	A02	100	0.0958	Bn-A02-p24878657~Bn-A02-p23454935			EpMMS.A9-160	A09	160	-0.0944	Bn-A09-p37010341~Bn-A09-p34469671			5.7539	6.2319	-0.1009	15WH
	EpMMS.A3-40	A03	40	0.2125	Bn-A03-p7491211~Bn-A03-p7420835			EpMMS.A3-75	A03	75	-0.2041	Bn-A03-p10487754~Bs_17521_1-p1166900			16.5382	4.8138	-0.2217	14WH
	EpMMS.A3-75	A03	75	-0.2401	Bn-A03-p10487754~Bs_17521_1-p1166900			EpMMS.A3-25	A04	25	-0.2398	Bn-A07-p10473511~Bn-A04-p12011281			10.551	3.3094	0.2599	14WH
	EpMMS.A3-120	A03	120	-0.0371	IGF9014b~Bn-A03-p25402717			EpMMS.C2-105	C02	105	-0.0315	Bs_17177_1-p131333~Bn-A02-p25966536			6.5497	10.2182	0.0798	14YL
	EpMMS.A3-125	A03	125	0.1998	Bn-A03-p27104733~Bn-A03-p27255790			EpMMS.A3-130	A03	130	-0.2137	Bn-A03-p29097772~Bs_16069_1-p4324939	cqMMS.A3-2	137.70-143.10	5.5666	1.8212	-0.1964	14WH
	EpMMS.A4-5	A04	5	-0.1127	Bn-A04-p808824~BRAS002			EpMMS.A8-115	A08	115	-0.107	Bn-A08-p20855631~Bn-A04-p3923982			5.0236	3.1119	0.1105	14WH
	EpMMS.A4-15	A04	15	-0.0669	Bn-A04-p1837535~Bn-A04-p2782258			EpMMS.A4-20	A04	20	0.0705	Bn-A04-p7162690~Bs_15852_1-p620516			6.5392	2.0987	-0.2913	14WH
	EpMMS.A6-80	A06	80	0.2175	Bn-A06-p21954315~Bn-A06-p21155152			EpMMS.A6-85	A06	85	-0.1991	e17m15-141~Bn-A06-p22601511			7.3495	1.8653	-0.1972	14WH
	EpMMS.A7-105	A07	105	-0.2071	Bn-A07-p18971657~Bn-A07-p20467347	cqMMS.A7-3	104.80-108.30	EpMMS.A7-125	A07	125	0.2241	Bn-A07-p16724761~HAU73			18.7261	4.8619	-0.2096	14WH
	EpMMS.A7-110	A07	110	-0.1349	B028I01b~Ol12E03b			EpMMS.A8-115	A08	115	-0.1395	Bn-A08-p20855631~Bn-A04-p3923982			7.5981	3.1494	0.1499	14WH
	EpMMS.A8-5	A08	5	0.2084	Bn-A08-p2574453~e1m19-100			EpMMS.A8-15	A08	15	-0.2209	e8m13-117~S008P19-1			19.8643	4.8175	-0.2133	14WH
	EpMMS.A8-30	A08	30	-0.2308	Bs_16996_1-p230771~BnGMS312			EpMMS.A8-35	A08	35	0.2034	Bn-A08-p13328135~Bn-A08-p13352430			5.0051	2.0024	-0.1899	14WH
	EpMMS.A9-15	A09	15	-0.1319	Bs_20773_1-p463625~Bs_17190_1-p18409			EpMMS.A9-160	A09	160	-0.1308	Bn-A09-p37010341~Bn-A09-p34469671			7.7912	3.5123	0.127	14WH
	EpMMS.A9-160	A09	160	-0.1153	Bn-A09-p37010341~Bn-A09-p34469671			EpMMS.C3-65	C03	65	-0.1126	Bs_16142_1-p714716~HAU99c	cqMMS.C3-5	64.20-66.30	6.0828	6.4536	0.1156	15WH
	EpMMS.A9-160	A09	160	-0.1878	Bn-A09-p37010341~Bn-A09-p34469671			EpMMS.C8-90	C08	90	0.1898	Bs_16361_1-p1749058~Bs_16021_1-p585766			6.6287	5.7155	-0.1709	15WH
	EpMMS.C1-83	C01	83	0.0172	Bs_17233_1-p19952~Bs_17515_1-p634357	cqMMS.C1	82.70-90.10	EpMMS.C5-110	C05	110	-0.0015	Bs_20219_1-p53873~Bs_20219_1-p50816			5.2934	8.7602	-0.0777	14YL
	EpMMS.C1-115	C01	115	0.0083	Bn-A06-p25349874~Bn-A06-p26039465			EpMMS.C9-60	C09	60	0.0043	Bs_16456_1-p121347~Bs_27554_1-p3917			5.3306	17.6983	0.1126	14YL
	EpMMS.C3-65	C03	65	-0.1824	Bs_16142_1-p714716~HAU99c	cqMMS.C3-5	64.20-66.30	EpMMS.C3-75	C03	75	0.1907	CB10132~Bs_16002_1-p2497256			11.019	4.1543	-0.2117	14WH
	EpMMS.C5-70	C05	70	0.2416	Bsold000409-p11274~Bs_18589_1-p126670			EpMMS.C5-80	C05	80	-0.2579	e1m19-405~Bs_16770_1-p317634			6.452	3.2661	-0.2396	14WH
	EpMMS.C5-95	C05	95	-0.1307	Bs_17441_1-p336913~Bs_17441_1-p720235			EpMMS.C5-135	C05	135	0.1387	e4m5-289~Bs_17441_1-p950341	cqMMS.C5-4	124.00-143.30	5.9974	1.7573	-0.1327	14WH
	EpMMS.C9-40	C09	40	0.2115	BRAS055~Bs_17174_1-p489628			EpMMS.C9-45	C09	45	-0.2138	Bs_17174_1-p489628~0L10F04			8.6024	2.88	-0.197	14WH
