# Supplementary material for: Integration of QTL Mapping and Gene Fishing Techniques to Dissect the Multi-Main Stem Trait in Rapeseed (Brassica napus L.)
Source: Front Plant Sci. 2019 Sep 20;10:1152. doi: 10.3389/fpls.2019.01152 (PMC6764107; doi:10.3389/fpls.2019.01152)
Supplement: Supplementary file 13 [file Table_5.xlsx]

## Sheet: Table S5
Table S5 Differentially expressed genes sequences based on Gene-Fishing
Serial number	Sequence
DEG1	GAGAATGAAAACAAATTGTTATTTTGAAGGGAAAGCAGATGACATCATCTCATATGATTCGAAAGATCCTAAGCAGAAACAAATGTATCATAAGCAAAGTGTAAAGGATGACGATGATGATATTACATGTAAAGGCCTTCAGGGACGCCTTCTTTCTTCTTGAACATAACCTTCTCCTTGGCTTTCTTGAAATCCGGATGCT
DEG2	TACCCGTGCCATGGATACTAGTATTCCCTTTGCCATGGTTGATGAGATAACCGAGTCATCTCCAGCAGCGGAGGATGGGTTACAGCTTGGAGATCAGGTTGTTAAATTTGGCAACGTGGAAGGTGGTGACAATCTGTTGCCTAGGCTTGCCGCTGAAGCTCAAGCTAACCAGGGACAAGCAGTTTCTGTGGGAGTTATAAGGCAAGGTGCGAAACTTGATTTATCTGTGACCCCGAGGGTATGGCAAGGCAGAGGTCTATTGGGGTGCCATTTCCGTTTGGTATGATCCGTGGACTGTCATTTGGAGGCCTGGATATGCTGAAAGCTTCTGTCCTGCAGAGTTTGTGGTTGATGCATGATGATGTCTGTTTTAAAAAAAAAACTTGTTTAGTGTGCGTG…
DEG3	GGTCACGGAGACTACACAGCAGAGGATGTTGGTGTGAAGGTTGACAGGCCGGCTGATGAGACAGTGGTCGAAGAACCTACTGAGATCATTGGAGCTTAAGAGAGGTGTTCAAATTGAGAGAGATCGTTTAATTCCAAACTTTAGTATCTTTAATGCTTTGTGTTTTTTCGCACTCGTTTGGTCCCTCAGCTTCTTCTTCTGTTTGATGTATTTGTGACTTTTCATAGTATAAACTTGCCAGTTTTGGAT
DEG4	CAAGTCGGCTAATTGGATAGTTGTGCACAGAGCTTTAATGGCGATAAAGGATATTGAAGGAATGCTGAATGCTCTTGACGTTGAGTATTACGACATTCTCATGAAGTACTTGTACAGAGGGCTTTCCACCGGGGACCGACCTACATGCGATCAGTGTTTGAAGATTCACGAGAAACTCACTGACCGAGCTGGTCTCGGTTGCATTCTCCGTTGTCTTACTGATACTATCAACACCGTTTGATCATTGTATTATTGCCACCATTGTATTACTTTAAAAAGACATGAGTTTTTGTTTTGATC
DEG5	GTCGACGGTGCAATAAGAAGCGATGTGGCTCGGCATGAGGATGCTGCGATGGTGTGTTTCAGGTTAGGGATTGAATGTGTGTCTTCCTTGCCTCAGAAGCGACCGTCCATGAAGGAAGTAGTGCAAGCGTTGGAGAAAGTGAGTGTTTAGTTTGGTTTCTTGAAGTCCAAGTCGTTGGCGTTATTGTAGAAAGTGGATTTTGCTTTGTGTGTTGCTTACTCTACTGTCGTATAAGCTGTGTATCTCTCCTTCT
DEG6	AGCATCCGGAGGAGAAGAAAGGACTGATGGAGAAGATCAAGGAGAAGCTTCCAGGTCACAGCGAGAAACCAGAGGATTCTCAAGTGGTCGACACGGCGGCTGCAGTACCAGTGACGGAGAAAACGGCGGAGCATCCGGAAGAGAAGAAAGGACTGATGGGGAAGATCAAAGAGAAGCTCCCAGGTTATCACGCCAAGAGCACTGAAGAGGAGGAGAAGAAGAAAGAAAAGGAGTCCGATGATTTAGAAGGATGAAATAATATAATGGTGTGGGACATTTGCTGTGTTTCTTTGATGGTTTTCTCTTTAATCTTTATGATGTTCTGTAAGATTTGTGTTTTTCGTTGATTTGTATTTGCACCTTTATATTGTAATTTCGTTATCTCTTTTATAAAGTTTG…
DEG34	CAAGTCGGCGCTATTGAGTGGTTCTAGAAATTTAGTATCTAGATCGAGGATCGTAACTCAAAAGTATCTCAATCTTAAACCGACAACGACGACTTCAGCTCCTTTTGCTTCATCCATCCCTCGCGCTTCAAGGGTTCTGTCGGCTTTGGGAAGCGTTGAAACGATGATTCCGCTTCACAGTGCGGTTGCTTCAGCTCGGCTCCGGTCAAGCATCGCTGCTGATTCCTCTTGTTGGAGCATGCTTTCCGAGGGATTTGCCACGCCTTTGTGACCCCCCCCCCGGTCTGCTGGATTCTATATAAGGCAAAAAAATAATAATCAAAACTATTAGGACTTGCTTTCAGACAATGAATGGACAAGAATATTACTTTCTTCTAGTTTGAACTCTTTCGTTGATGT…
DEG36	GGTCACGTGGGCTGATCTGCTCGGCCCATTTCACTTTTTTCCCCTTTTACTTGCACACAAACTCTTTTTTTTATTGGTTATGTATACTGTAAACACACATAATATTCTTTTTATTATTTATCTGAATTTTTTACTTTAGCTTAAGATATAACCTCTCTTCTGAAATATAAGAGGTTTAGAATAATTTTTATGTTCCAATATATAAGATGTTCTCATC
DEG46	TGGTCGTGCCCCTATTAAAATTGTCTACCAGTTTGCTTTTCTTTCTTGCGTCTTGTGTTCTGTGTTGGGAGATTGTTAAGTTATTTGATCTCGAATACAAACGGTTATTTG
DEG8	CATGGACTGAGATTGCTCACTCGATTTTCTCTATACATTTCTTAAAAGAGTTTGTGATATTCATTGTAACAGTTTCTAAGCTCTCACTTGTCTACTCCGTTCTCCCAACTCCAATTCGACTTAATCGGAAACATTCCATTATCCCACAAATACACCACCACCAATACCACTATGGTCTCTCTGCATCTCCGCCATGTAGCTCCTCACCTCCGCCTTAATCATCTCCTGCACCATCACCATAAACTCGCTGCCGCCGTCTCCAGCAAACGACTTCCCCATTTCCTCAATCGCACCTCGGAATCCACCAAAAAACGGTAGGAACGATTCTGCGTTTTTGTTTTGGCGGCGGCTTAAAGTGTTGATATTAGTTGACTCCTCGCCAACGT
DEG10	GGACCTCATGCGTACACGGCGTCGAAGCATGCACTTGTAGGGTTGATTAAAACAGCATGTAGCGGGCTGGGGAAGTACGGGATAAGAGTCAACGGCGTTGCACCCTACGGTGTGGCGACGGGGATAAATAGCTATAACGAGGAAACGGTGAAGATGGTGGAAGAGTATGTCGCCGCCACTACGATTCTCAAAGGTGTGGTGCTCAAGGCTAGCCACGTGGCTCAAGCAGCTTTGTTTTTGGCTTCGGATGATTCAGCTTACGTTAGCGGGCAGAATCTGGCGGTCGATGGAGGTTACAGCGTGGTTAAGCCCATATGAAGAAATTAATAAGAATATTTGGCTGCAGACTCTTTTGGTGTTGAATAATTATGTATTGTCTTCCATATCTATTCGGTATAA…
DEG12	TGGAGCCGGAGAAGAACCTGATCACGTTTAGAGTTATTGAAGGTGATCTGATGAAAGAGTACAAAAGTTTCTTGCTCACGATCCAGGTGACCCCTAAGCACGGTGGGGCAGGGAGTATTGTTCACTGGCACCTTGAGTATGAGAAGATTAGCGACGAGGTTGCTCATCCCGAGACTCTCCTCCAGTTCTGTGTCGAAGTCTCCAAAGAGATCGACGAACATCTCTTGGCCGAGGAATAAAGGAATGTGTGTGTGTGTCTGTTTTTAATAAAGAATGTGTGATGTGCCTTTCTTTCTGTATTTTAATTAAACGCAATAAGGGATTAAGGAGCCAAGTCCGCGTTTGTGAGAGATATAAATGATGAGTGTGCCATGATTATGTGTGTATAATAAGATCAAT…
DEG20	TGTCCGTCCACGAAGGTACTGACATCAAGAAATACTTTGTGAGCAGTGGATTTGCATTTCTCCACGCAAATTCCGTTGCTGACATTATCGCGGTTGAGGCCGTGCCGCTTGAGAACATCGACGCAAGCCAAGTCCAAAAGGGTTTAGCTGAGTTTACACAGAAACTTGCTTCTGCCACAACAGATCTTGAGAAAGCAGAAGCACAGATTGGTGTCGAAGTTCACAGTGCTATGAACGCAGCTCTCTCGGGCTGATGATGAGTGAAAGTCTCTTTTTTACTACTACAAATGATGGAATAATTAGAAAATGATTTTATTTTTCCTTTTCGTAATTGTGTTGGACTTTTTGGAATAAATGATTTTGTTGAAGGCACAAACCAACAGAAAGTTATTATTCTTC…
DEG21	AACATGAATAAAGTTACTTCATTCACCAAGCCTGATACAAACTTAACATTCAGAATACCACTAGCAACGCACCACAAAATAAAATAAAAACATAAATAAATAAGTACTACCAAAGATTTATTCTTTGATTTATTCTTGCAAGAACTCAACCCACAAATCCACCACAACCAACAACTTAGGCCGTGGGCTTG
DEG27	AGCATCCGGAACTATCGCACCCATCGCCATTGGTTTCATCGTCGGAGCTAACATCCTCGCTGGTGGAGCTTTCAGCGGAGCCTCCATGAACCCAGCCGTCGCTTTCGGACCAGCCGTCGTGAGCTGGTCATGGAGTAACCACTGGATTTACTGGGTTGGTCCTCTTGTCGGTGGTGGACTCGCCGGAATCATCTACGACTTTGTTTACATCATCGAAAACGGCCACGAGCAATTGCCCACCACTGATTACTGAAGACGTTCAAAATTAAATGTTGTGATATGATTTGTTTTTATTTCGCATCGTAATTGAATTTCTATGTGGCCGTTGGATCTTCTTTTTAGATGAATCCTTGTCCGTTGATGTATGTTGTATTTGGGTTTGTTGTTGGAGTTGTAATT…
DEG29	GTCGACGGTGGAGTCACTCCCAAAAATGCTTACAAGGTTATTGAGGCTGGAGCAAATGCTTTAGTGGCTGGATCAGCTGTCTTTGGAGCCAAAGACTACGCGGAAGCTATAAAAGGAATCAAAACTAGCAAGAGACCAGAAACAGTGGCTGTGTGAGAACATAAAAGATACTCGTGGAACAACCCGCAGAACACCGCTTACTTGCGTTTTACTGAGACTTGTAAAAAAGGGTAGGAAAGGGTACGAATGTGTCCTTGTCACTCTTTGTTTCACAAGATTTCACCCTTAAAAAGTAAATTTTATT
DEG37	CTGAACAGTCTAGTATCAGATAAACAGTGAAAGCAATAATGAAACTGTGATTAAATAAAAGATTTAAACCTCACTCTCTAATCCCAGGTTTAAGCTCAGCAACCATAACCACAAAAGCAAGTAGAACAAAAATAAATTAAAAAAGAACAAAAGCAGTGGCAGCTTGCGTAATTACGAGAATTTGAAAGATCAAAGAGACACTGAAACGGCTACAGCGACGAGCGTGACCAATGCGGTGAACAACGACGGCGAGCTCACCGCAACCGCCGCGTTAGCCGACTTG
DEG39	ACAAAACGATCATATTAACGACGATGAAAAAAAACAAAACTAGTCACATAAGAAGAGTATTATAATAACTCAAACACCAAAATCAAGCTCAAGCTCAAGTTTTGAGTTTTGGTCAACGGAACCATTCATACAAAATAGCTTAATAGGTGTAGCCTTTTACAAACATACCCTCCTTGGCATCCTCGGACTCACCTTCCCCTGTGTATTTCCCAAGCTGGGCCAACGAGTTGGCTTTGGCTCTGGTCAAGAGAGTGTCCTGAGCCGCCTTCACGTTCTCTTCTCTGCCTCCCCATGTCTTCAAGCAAGTGTTCTGCAAGGCACGTGCATAGGAgAAGGACACGTGCCATGGGTTCGGTCCTTGGTTCATTGCGTTCAAGTTCAAGGTCGCCTCCAACTCGG…
DEG43	GATGCCGCTGAGATTGGTTGGAGCAGAAGGGGCACCAACCAGGTGCATTCTCATCAAGTGATTCAGTTCTTCCGTCTTCTTTTTAAGTTGGTCAGCCGACTGATCATAAATAATATGTTTATTACTTCCAAGATCCCACAATCATAAAGCAGGTATCATAGATGAGATGATTCCAGTTATAAACGTATGTGTATGTTTGTATGTGTAATTCTGAAAGATATTGATAGTAAAGTTAATAGACTG
DEG9	ATGTAAAAGGAAAAATGCTAGGGTTTTCAATTTATTCGCATTACACATATAGTTTTAGTCGCAGAGAAGCACCGAAGTGTATCTACACACTTTATTGGCATAATAGTTTTTTTTTCTCAATAGAAACACACTAGCAAAACTAAACTTTTGACTCGGTAAGAAGCTTATTCATAACAGGTCGAAGCTGACACATGGCTCGTAACGGCACCACCTTACGCATTGCCATCTCTGGACCCTCAGTCATATCAATCTTTTTGCCATTGACTCTTCCCCAATCAAAGCATTGAATCAAAGATCCTAACGCCAACGTC
DEG11	GCGGACATCGCAATTTCGTAAGGTCAGAGACTGATATAATCAACGTGGTCGAGCAAAGGATATGGCACTCAATGGAAGAAGGCCAGTTTGAGAATTTGCCTGGTAAAGGCAAACCCTTGAACCTCCACACAAATCCTCACGCCGACCCAGCGGAGGATACATTGTATCGGATTCTTAACAAGAACGGGTTTGCTCCCGAATGGGTGGAGCTCAACAAAGACATAAGAAGCAAAGCAAAAGAATGGAGAGTTTCACTGAAGAAAGCATGGGCTATGAAACTCGAGGATGACCAATCGGGTTGGGAAGAGCGATCAGATTTGCTTAAAACGCAACTGAAGCAAATCAACAACATGGTGTTTAGGTACAATCTGATTGTTCCTTTTGGCCGTCAAATGTTTG…
DEG14	ACGATTGCACATGCACTGATCCAAATTTAAAGAGATTATATAACAATCTAGACTTGTATGGAACATACAGACTCAAATTGCACCCAAAAAAAAAAACATACAGACTCAAACAAACATAACTTATGACGACATTTTATTCATCCAACTTCGTATATACACACGACAAACCAACAACATAAACACACACTTTTTGGTTCATACTTTAAGTAGGAAATACATCGTTACTTATTATTTAGTTACCAGATCCTGATCCAGCTCTAGATCCAGCAAATGAACCAGCAGATGATCCGGCTCCA
DEG15	CTCTGCGAGCAGTTTCCAACACTTCCAATAGATTTGCAGAGGAAAATAGCAGATGAGTTGGATAGAACATCTGCTGAGATTCTCAAGAAGCTTGAAGATGCTAGGAACAAGATCATTTAGTTCGTTTGTTTGTAGTGTGCTCTCTGTCTAGGTGAGAACTGATGAATGTTTGTTCTTCTACTGCTGTTACGATGTGTGCAATTTTCAAATTGGTCATTGTGTAAACCACTATTTCAGCTTACAACTTGGATCGTAAAAAATTTTG
DEG17	AGCATCCGGAGTGAGGGCGAGAACCAGGGATCTGTTCGCGAGAGGGTTCAGGAAGAAGGGTGTTATCCCACACTCTACCTACCTCAGGACCTTCAAAGTCGGTGATTACGTGGATGTGAAGGTAAATGGAGCCATCCACAAGGGTATGCCTCACAAGTTCTACCATGGTCGTACTGGTCGTGTCTGGAACGTTACTAAGCGAGCTGTTGGTGTCGAAGTCAACAAGCAGATTGGTAACAGAATCATAAGGAAGAGGTTGCATGTGCGTGTGGAGCACGTGCAGCAGTCAAGGTGTGCTGAGGAGTTTAAACTAAGGAAGAAGAATAACGATGTGCTCAAGGCTGCAGCCAAAGCCAGAGGGGAGACAATCAGCACCAAGAGACAGCCTAAAGGTCCCAA…
DEG22	TGGGCAACCTTTCGTGGGGTGTGGATGACATGGCGCTTGAGAGCTTGTTTAGCGAGCAAGGAAAGGTTGTAGAGGCCAGGGTCATTTACGACAGGGACACTGGTCGATCCAAGGGTTTTGGGTTTGTGACACTCGGCTCTCCTCAAGAGGTCACAAGAGCCATCAGTTCTTTGAATGGAGCTGATTTGGATGGAAGACAGATTAGAGTCTCGGAGGCTGAGGCTAGACCACCAAGGCGCCAATTTTGAGTGAACGTGCATGCAACTTCATGTTCTGGAGGTGTAGCTCATCTTGAGTGCTACAAGCTATTTATGTTTTGGGCTTTTGTTTCTTTATTTCACTTTTGATTCGTTTTGGGCTTTGAATGTTTTGCCTTTATCTTTGCAGACTAGGGTTTTG…
DEG23	CTATTAAGTTCACCGGATCTTTCTTTTTATTTATTTAAAATTTGGTTGGATCGAACATAGCTGCAGAACTTGTCACGGGAGAATCAAGGACACTTGGGAGTCTTTTTGCTGCTGAGCTTGTCACGGTAGCAAGGACACTCATGCTTGTTCCCATAAGTTCCTGACGGAACACACTTGCACTCTTTGCAACATATTCCACAATACTTCAAACATCTATCATTCATCCCTGCATCTTTGCATCTCACTTCACACTTCCCTCCACACCACTTATCTAATTCTGGTCCCACTTTGATTTCCGGCGCAAGAGCCGCGGCGCCACCACCACCTGAGATAGTAGCCGATAG
DEG25	ACACATGAAAAATAGTTTTTTTGGTGTTTGCTTAAATTACAAGTAACCAGAATAACACTGTTTGGTTCATGTCCTCACACGAAAATGGAAAAGGAGAGAGATGACACTGATGAAGAACATATATAGTTCATGTTTAGAGTGAAAGACCAGATTCTTCATCCTCGTCGAGAGAAGAAGTGTAGGTAAAGTAGAAAGTCCAGATCAAACCAAACACTCCCAAAAGAATCCATCCCAAGAGGTTGTTGCTAAGTCCAAAGGGCAAGCCGGTTCCCA
DEG26	AATACCATAGAATAACTAAATCACAACAAGAAGCATGTAACAATAAAAATAGGACTAATAGCACTGCCTCTAGCCTGACTTTCAAACGAGCCAAACCACACCAATACACTTAAAGGCAACTAAGAAAGAGCCAAAGCATATAATAACGCAACTACACAAGTCACAACCAAAGCCTGGAACGGCTTCAACACAGGAGTGGCAGAAGCAGTAGGAGCAGCCTTTCCGCCTTCTAACGTCGGAGAAGGTGTAGTTTTGGCAGTGGCCCCGTCCCCACCACCGCCGGAAGAGGTAGCTGCACCTACGTTGACAGAGAGCTTCATGCCGCCAGTGCAGTGGCCGGGGATAGCGCAAATGAAGTAGTGAGAGCCAGATGTCTTGAGAGCTATGCTTGTGGTTCCG…
DEG40	AAAGTTTAAACCCTTCTCAGAATCAGACCAGAACCAAGTAAAAGAGTCTTAACAACAATGAAAATGAAAAACAACAACAAAAACGAGGAATAATAATCAAAAGGCTTAAACTAAAAAGCTTGAAGCTGCACTCTCAGTTCTTCTTATCATCATCTCCAGCTTCAATCTTCTTCTTCTTAGCCGTGGCCTGAGAATACAAGAAAGTCCCGAAAATCGCGATAGCTGAACCAAGAGCATTGAGAGGCCTAACAGGGTTCCTAAACACCAAAACCGTGGAGACAATCACCACCACTCTCTTCATCGTGTTCCCAACAGAGAAAGTCAAAGGACTAATCTCATCAAGCGCCTGGTAAGAAGACTGGTTGTACAAATGGTAGAAGACACCAGAGAGCAAAACCC…
DEG41	AGCATGTTGTAATTTTTATTAGAACCTTGAAGAACATAGAGATGAAGATACATCACTGAACAACGTAGTTACTACTACCAGGCCATGTCCTAAGTTCTTGTAGTAGTGTAGTAGTAGTAGTAGCTTCCTTCAGGATCTTCTGCTTATTTCAGTGGATACTGTTGCAGTTGGTGGAAGGGCTGATACTGAAAGGGAGATTAACACCACACTTAGCAGGCAAAGACAGAGCATTGTTAAGGTTGCTTGAAGAGTAAGAGGCTCCTCCAATAGCATTTTTGATGCAACGACAAACACTCTGACGATCCGCAG
DEG42	GAGAAAAATATCTGATTCCATAATAGTATTAGTACAAAGGTTTTTGCTTCACTGCCTGACTGATGATAAATAGAGAAAAACTCACAACTGAAACTTGAGTCGTGACAAACAACAAAAACAGTTTCTTTACTTCATTCCTTCGCTGAGGCCAGGTGGCATGCCTAAGCTCTGCGCAAGGTCACTCATTCTTTCTTTCATAGCCACGACACTCTTCGCGTGCGCGTCCTTGTAAGCCTCCGTGACC
DEG44	GATGCCGCTGCCTCCAAGTGTATACCAGAGACTGACGTCAAGCCCTCCTCTGATGAATCTTGCACAAGTTTTAGCCTACCACAGAGCGTGTTACGAGGAGATGCCGCTGCAGGAAATGCAAGCAACGCAGGAGCAGCAAACCATTCAGAATCTGTGCGATACTCTTCGCACTATTCTTCGCCTCTAATCTTGTTTCTGTTCATATTTTAGTCCATATACTGTTTGGTATTATTTAGGTTGTTTCAATAAGTATACAAATTTGCTAATTTGAGAGTGACTTTTTCAAGAATTGATAAAAAATTAAATGTTAGTTGGTT
DEG45	ATAATTTGTTTTTTCCATCATAACTTAAAAGCACTCAAACTTGTTCTGTAGAAAAAGTGTAACAAAAATGATAGAATTAAGAACAAAATTAAACTAAGAGAGTAGAGGGATAAGATAGATAGATGCTGAAGGACCAAGAGGGGTCTGTCTTTACTTGCCCAACGATGGGAACTGAGCACTGTCTCCGATGGCCGGAGCAGGAGCTCCTTCGTTCACTTTTTCATCTCTCTGTCCACGACCACCATTGCGGCCTCCTATTCCACGGTATCCACCACCTCTTGGGTTGTATCTCTCTCCATCAGCCGGCTTCAAGAACTCGTTAATGCTCAACGACTTCTTAGCCTTCTCTTCTTTCTCAGCGGCATC
